# Supplementary material for: Perceived Pain in Athletes: A Comparison between Endurance Runners and Powerlifters through a Cold Experimental Stimulation and Two Sessions of Various Physical Activation
Source: Sports (Basel). 2022 Dec 19;10(12):211. doi: 10.3390/sports10120211 (PMC9785022; doi:10.3390/sports10120211)
Supplement: Supplementary file 1 [file sports-10-00211-s001.zip]

Archive with 1 entries (1 files):
- sports-1824204-supplementary.pdf
